# Supplementary material for: Nur77 Mediates Anaphylaxis by Regulating miR-21a
Source: Curr Issues Mol Biol. 2024 Apr 6;46(4):3175–92. doi: 10.3390/cimb46040199 (PMC11048962; doi:10.3390/cimb46040199)
Supplement: Supplementary file 1 [file cimb-46-00199-s001.zip]

Archive with 1 entries (1 files):
- cimb-2904401-supplementary.pdf
